# Supplementary material for: Aspergillus spp. osteoarticular infections: an updated systematic review on the diagnosis, treatment and outcomes of 186 confirmed cases
Source: Med Mycol. 2022 Jul 22;60(8):myac052. doi: 10.1093/mmy/myac052 (PMC9849853; doi:10.1093/mmy/myac052)
Supplement: myac052_Supplemental_Files [file myac052_supplemental_files.zip]

Archive with 2 entries (2 files):
- mm-2022-0098-File005.docx
- mm-2022-0098-File004.docx
